# Supplementary material for: Behavioral Inhibition in Rhesus Monkeys (Macaca mulatta) Is Related to the Airways Response, but Not Immune Measures, Commonly Associated with Asthma
Source: PLoS One. 2013 Aug 9;8(8):e71575. doi: 10.1371/journal.pone.0071575 (PMC3739724; doi:10.1371/journal.pone.0071575)
Supplement: Table S1 — Primer and probe sequences. (XLSX) [file pone.0071575.s001.xlsx]

## Sheet: Sheet1
Locus	Forward Primer	Reverse Primer	Probe
IL-4	CAGCCTCACAGAGCAGAAGACTC	TTGTGTTCTTGGAGGCAGCA	TGCACCAAGTTGACCATAACGGACATCC
IL-10	CACGACCCAGACATCAAGGA	CCACGGCCTTGCTCTTGTT	TGCGGCGCTGTCATCGATTTCTTC
IL-12	ACAAAAAGGAAGATGGAATTTGGT	GGCCTCACATCTTAGAAAGGTCTTA	CACTGATGTTTTAAAGGACCAGAAAGAACCC
IFN-γ	GAAAAGCTGACCAATTATTCGGTAA	AGCCATCACTTGGATGAGTTCA	TGACTCGAATGTCCAACGCAAAGCAGTA
GAPDH	GCACCACCAACTGCTTAGCAC	TCTTCTGGGTGGCAGTGATG	TCGTGGAAGGACTCATGACCACAGTCC
