# Supplementary material for: Behavioral Inhibition in Rhesus Monkeys (Macaca mulatta) Is Related to the Airways Response, but Not Immune Measures, Commonly Associated with Asthma
Source: PLoS One. 2013 Aug 9;8(8):e71575. doi: 10.1371/journal.pone.0071575 (PMC3739724; doi:10.1371/journal.pone.0071575)
Supplement: Table S2 — Raw EC200 values for each animal. (XLSX) [file pone.0071575.s002.xlsx]

## Sheet: Sheet1
Animal ID	Behavioral Inhibition	EC200 raw values (mg/ml)
1	0	0.31
2	1	1
3	1	1
4	0	1.37
5	1	1.78
6	1	2
7	1	2.07
8	0	2.6
9	1	3.42
10	0	3.52
11	1	3.53
12	0	3.69
13	1	4
14	1	4.67
15	1	5.04
16	1	5.44
17	0	6.4
18	1	6.47
19	0	7.66
20	1	8
21	1	10.91
22	1	16
23	0	16
24	0	16
25	0	20.55
26	0	24.72
27	1	25.5
28	0	31.44
29	0	32
30	0	32
31	0	32
32	0	32
33	0	32
34	0	32
35	0	32
36	0	32
37	0	32
38	0	32
39	0	32
40	0	32
41	0	32
42	1	32
43	1	32
44	1	32
45	1	32
46	1	32
47	1	32
48	1	32
49	1	32
Note: Behaviorally inhibited animals are designed as “1”, while non-behaviorally inhibited animals are “0”.
Note: Animals with EC200 responses ≤ 8 mg/ml were designed as “hyperresponders”, while EC200 responses above 8 mg/ml were “normal responders”.
